# Supplementary material for: Inhibition of EZH2 Causes Retrotransposon Derepression and Immune Activation in Porcine Lung Alveolar Macrophages
Source: Int J Mol Sci. 2023 Jan 25;24(3):2394. doi: 10.3390/ijms24032394 (PMC9917017; doi:10.3390/ijms24032394)
Supplement: Supplementary file 1 [file ijms-24-02394-s001.zip]

Archive with 8 entries (8 files):
- Supplemental Figures S1-S9.pdf
- Table S1.xlsx
- Table S2.xlsx
- Table S3.xlsx
- Table S4.xlsx
- Table S5.pdf
- Table S6.xlsx
- Table S7.xlsx
