# Supplementary material for: Inhibition of EZH2 Causes Retrotransposon Derepression and Immune Activation in Porcine Lung Alveolar Macrophages
Source: Int J Mol Sci. 2023 Jan 25;24(3):2394. doi: 10.3390/ijms24032394 (PMC9917017; doi:10.3390/ijms24032394)
Supplement: Supplementary file 1 [file ijms-24-02394-s001.zip › Table S1.xlsx]

## Sheet: Sheet1
Table S1 Sources of data used in this study
Data type	Factor	Accession (GEO/ENA)	Organism	Tissue/Cell	Replicates	Reference
PolyA-enrichment RNA-Seq	-	GSE221479	Pig	3D4/21 alveolar macrophage cell, Untreated	2	This study
	-	GSE221479	Pig	3D4/21 alveolar macrophage cell, GSK126-3h	2	This study
		GSE221479	Pig	3D4/21 alveolar macrophage cell, GSK126-12h	2	This study
		GSE221479	Pig	3D4/21 alveolar macrophage cell, GSK126-24h	2	This study
		GSE221479	Pig	3D4/21 alveolar macrophage cell, GSK126-48h	2	This study
		GSE158430	Pig	Adipose	2	Pan et al., 2021
		GSE158430	Pig	Cortex	2	Pan et al., 2021
		GSE158430	Pig	Liver	2	Pan et al., 2021
		GSE158430	Pig	Lung	2	Pan et al., 2021
		GSE158430	Pig	Muscle	2	Pan et al., 2021
		GSE158430	Pig	Spleen	2	Pan et al., 2021
rRNA-depletion RNA-Seq	-	GSE221479	Pig	3D4/21 alveolar macrophage cell, Untreated	2	This study
	-	GSE221479	Pig	3D4/21 alveolar macrophage cell, GSK126-48h	2	This study
ChIP-Seq	H3K27ac	GSE221479	Pig	3D4/21 alveolar macrophage cell, Untreated	2	This study
	H3K27ac	GSE221479	Pig	3D4/21 alveolar macrophage cell, GSK126-48h	2	This study
	Input	GSE221479	Pig	3D4/21 alveolar macrophage cell, Untreated	1	This study
	Input	GSE221479	Pig	3D4/21 alveolar macrophage cell, GSK126-48h	1	This study
	H3K27me3	PRJEB31483	Pig	alveolar macrophage	2	Herrera-Uribe et al., 2020
	Input	PRJEB31483	Pig	alveolar macrophage	1	Herrera-Uribe et al., 2020
Reference
Herrera-Uribe, J., et al. (2020). "Changes in H3K27ac at Gene Regulatory Regions in Porcine Alveolar Macrophages Following LPS or PolyIC Exposure." Front Genet 11: 817.
Pan, Z., et al. (2021). "Pig genome functional annotation enhances the biological interpretation of complex traits and human disease." Nat Commun 12(1): 5848.
