# Supplementary material for: Inhibition of EZH2 Causes Retrotransposon Derepression and Immune Activation in Porcine Lung Alveolar Macrophages
Source: Int J Mol Sci. 2023 Jan 25;24(3):2394. doi: 10.3390/ijms24032394 (PMC9917017; doi:10.3390/ijms24032394)
Supplement: Supplementary file 1 [file ijms-24-02394-s001.zip › Table S2.xlsx]

## Sheet: Description
Table S1 List of DEGs in porcine 3D4 AM cells after different time periods of GSK126 treatment This table shows the information of the significantly up-regulated genes in porcine 3D4 cells after treating with the EZH2 inhibitior GSK126 for 3, 12, 24 and 48 hours, respectively.

## Sheet: 3h
Gene	baseMean	log2FoldChange	lfcSE	stat	pvalue	padj
ENSSSCG00000040663:HERPUD1	2599.64	1.00315	0.0781986	12.8282	1.14002e-37	1.45365e-33
ENSSSCG00000050998:DDIT3	535.474	0.917734	0.104297	8.79927	1.37708e-18	8.77959e-15
ENSSSCG00000031616:FOSB	53.4957	2.58795	0.324615	7.97234	1.55695e-15	4.96316e-12
ENSSSCG00000004154:TNFAIP3	1390.31	0.610779	0.0783425	7.79626	6.37673e-15	1.49675e-11
ENSSSCG00000031321:NR4A1	147.735	1.46983	0.189309	7.76419	8.2168e-15	1.49675e-11
ENSSSCG00000037241:RGS2	751.917	0.587733	0.0921419	6.37856	1.78762e-10	1.51959e-07
ENSSSCG00000035403:RFX2	282.528	0.716	0.149302	4.79564	1.62159e-06	0.000558835
ENSSSCG00000008959:CXCL2	247.255	0.632788	0.147742	4.28308	1.84327e-05	0.00478549
ENSSSCG00000038965:ARC	11.2615	3.05651	0.718719	4.25272	2.11191e-05	0.00518023
ENSSSCG00000038521:CHAC1	203.491	0.698336	0.165437	4.22115	2.43055e-05	0.00573924
ENSSSCG00000032795:IL1RL1	257.98	0.589368	0.149196	3.95029	7.80563e-05	0.0155515
ENSSSCG00000005437:KLF4	161.088	0.683996	0.183529	3.72692	0.000193836	0.0302815

## Sheet: 12h
Gene	baseMean	log2FoldChange	lfcSE	stat	pvalue	padj
ENSSSCG00000016420:INSIG1	1187.96	1.52324	0.0799355	19.0559	5.86682e-81	6.00352e-77
ENSSSCG00000016872:HMGCS1	3363.2	1.22582	0.0721899	16.9805	1.14539e-64	5.86037e-61
ENSSSCG00000015311:CYP51A1	4743.4	0.9706	0.0617236	15.725	1.02026e-55	3.4801e-52
ENSSSCG00000014080:HMGCR	3224.19	0.943395	0.06031	15.6424	3.7407e-55	9.56965e-52
ENSSSCG00000005970:SQLE	2134.52	0.838733	0.0679403	12.3451	5.17433e-35	7.56413e-32
ENSSSCG00000010554:SCD	7671.25	0.641642	0.0528398	12.1431	6.23871e-34	7.98009e-31
ENSSSCG00000026044:FDFT1	1615.89	0.851472	0.0720635	11.8156	3.24286e-32	3.68714e-29
ENSSSCG00000028512:LDLR	3675.04	0.644089	0.056752	11.3492	7.48524e-30	7.65965e-27
ENSSSCG00000005601:HSPA5	58432.6	0.638111	0.0571933	11.1571	6.611e-29	5.63753e-26
ENSSSCG00000031518:STARD4	896.699	1.21404	0.109205	11.117	1.03674e-28	8.16074e-26
ENSSSCG00000012173:SAT1	2584.97	0.730482	0.0753862	9.68985	3.33009e-22	2.43406e-19
ENSSSCG00000013119:STX3	1583.06	0.710557	0.0747456	9.50634	1.97493e-21	1.3473e-18
ENSSSCG00000028517:SC5D	637.965	0.944259	0.106228	8.889	6.16586e-19	3.71148e-16
ENSSSCG00000008857:MSMO1	984.335	0.846198	0.0959072	8.8231	1.11338e-18	6.32958e-16
ENSSSCG00000034321:TP53INP1	710.616	0.857239	0.102002	8.40409	4.31174e-17	2.2061e-14
ENSSSCG00000034207:CEBPB	1231.15	0.702352	0.0978525	7.17766	7.09157e-13	2.26775e-10
ENSSSCG00000050998:DDIT3	535.474	0.750577	0.10617	7.06956	1.55427e-12	4.54424e-10
ENSSSCG00000010148:ERO1B	308.527	1.0258	0.155787	6.58462	4.56036e-11	1.01448e-08
ENSSSCG00000011775:KLHL24	115.213	1.42196	0.225367	6.30955	2.7985e-10	5.6151e-08
ENSSSCG00000017014:PANK3	1419.93	0.586326	0.0964347	6.08003	1.20162e-09	2.04937e-07
ENSSSCG00000040162:NUPR1	578.273	0.613854	0.104457	5.87662	4.18722e-09	6.69497e-07
ENSSSCG00000021443:SGK1	459.533	0.664046	0.115104	5.7691	7.96949e-09	1.18191e-06
ENSSSCG00000008624:LPIN1	243.241	0.818377	0.147	5.5672	2.58859e-08	3.44014e-06
ENSSSCG00000021793:SMIM14	444.893	0.662558	0.120385	5.50365	3.72009e-08	4.6424e-06
ENSSSCG00000027266:PNPLA3	164.653	0.941017	0.177518	5.30096	1.15196e-07	1.24084e-05
ENSSSCG00000004617:FAM214A	305.09	0.756396	0.143286	5.27892	1.29951e-07	1.35693e-05
ENSSSCG00000040729:C11orf86	425.317	0.600342	0.116719	5.14348	2.69692e-07	2.55533e-05
ENSSSCG00000003429:CLCN6	331.913	0.659593	0.135089	4.88265	1.04671e-06	7.73412e-05
ENSSSCG00000028492:C4orf46	316.066	0.692638	0.142357	4.8655	1.14167e-06	8.00184e-05
ENSSSCG00000009932:MMAB	230.465	0.727767	0.151474	4.80456	1.55091e-06	0.000106513
ENSSSCG00000006742:MAB21L3	145.888	0.974277	0.20404	4.77493	1.79767e-06	0.000119452
ENSSSCG00000022649:SLC7A11	288.176	0.795958	0.17673	4.50382	6.67424e-06	0.00035946
ENSSSCG00000034763:IRS2	125.733	0.935235	0.211736	4.41699	1.00086e-05	0.000478588
ENSSSCG00000017260:WIPI1	102.016	0.915976	0.22107	4.14338	3.42227e-05	0.00126884
ENSSSCG00000014900:RAB30	103.371	0.942099	0.238929	3.943	8.04675e-05	0.00252556
ENSSSCG00000022288:STK38L	175.461	0.700842	0.1803	3.88709	0.000101452	0.00300044
ENSSSCG00000032599:NA	326.089	0.612439	0.159381	3.84261	0.000121735	0.00343382
ENSSSCG00000012548:PWWP3B	196.13	0.608116	0.15848	3.83718	0.000124456	0.00346077
ENSSSCG00000016052:MFSD6	170.638	0.590774	0.175757	3.3613	0.000775755	0.0137818
ENSSSCG00000002737:CHST4	118.215	0.769523	0.231575	3.323	0.000890558	0.014964
ENSSSCG00000009226:KLHL8	176.245	0.615921	0.192447	3.20046	0.00137206	0.0203483
ENSSSCG00000004469:LCA5	107.149	0.678443	0.222198	3.05333	0.00226317	0.028826
ENSSSCG00000056685:PLCXD2	119.581	0.614693	0.201405	3.05203	0.00227299	0.0288938
ENSSSCG00000059646:TNFSF15	129.22	0.613867	0.206068	2.97895	0.00289238	0.0341381
ENSSSCG00000037424:CDK19	109.427	0.646116	0.217484	2.97087	0.00296954	0.0348478
ENSSSCG00000001906:CYP1A1	732.424	0.672364	0.239129	2.81172	0.00492776	0.0488622

## Sheet: 24h
Gene	baseMean	log2FoldChange	lfcSE	stat	pvalue	padj
ENSSSCG00000009216:SPP1	18868.7	0.715506	0.0477293	14.9909	8.41642e-51	9.3195e-47
ENSSSCG00000031866:TIMP3	11794.7	0.781984	0.055849	14.0018	1.52074e-44	8.41957e-41
ENSSSCG00000008648:RSAD2	32713.4	0.99135	0.0732927	13.5259	1.09967e-41	4.05889e-38
ENSSSCG00000015311:CYP51A1	4743.4	0.798543	0.0616862	12.9452	2.49983e-38	6.92017e-35
ENSSSCG00000061268:IFIT3	10027.5	0.865529	0.0680342	12.722	4.46416e-37	9.88633e-34
ENSSSCG00000010451:IFIT2	10133.3	0.962085	0.0773392	12.4398	1.58864e-35	2.93183e-32
ENSSSCG00000016872:HMGCS1	3363.2	0.883874	0.0723256	12.2208	2.40818e-34	3.8094e-31
ENSSSCG00000010452:IFIT1	10072.5	0.817265	0.0707739	11.5476	7.59525e-31	1.05128e-27
ENSSSCG00000032241:GPNMB	2059.84	0.693735	0.0645352	10.7497	5.94463e-27	7.31388e-24
ENSSSCG00000016420:INSIG1	1187.96	0.846477	0.0811356	10.4329	1.75523e-25	1.94357e-22
ENSSSCG00000012076:MX2	7775.84	0.696331	0.0673277	10.3424	4.52988e-25	4.55994e-22
ENSSSCG00000029066:IDI1	2026.61	0.696913	0.0718592	9.69831	3.06533e-22	2.82853e-19
ENSSSCG00000027525:DHCR24	1943.24	0.689417	0.0722401	9.54341	1.38216e-21	1.17728e-18
ENSSSCG00000007508:ZBP1	3139.36	0.607635	0.068176	8.91274	4.97887e-19	3.44569e-16
ENSSSCG00000008857:MSMO1	984.335	0.705352	0.0957046	7.37009	1.70513e-13	6.51066e-11
ENSSSCG00000035420:HES4	1364.69	0.638231	0.087689	7.27834	3.37953e-13	1.20715e-10
ENSSSCG00000031518:STARD4	896.699	0.797612	0.109791	7.26483	3.735e-13	1.29243e-10
ENSSSCG00000034207:CEBPB	1231.15	0.628245	0.0974728	6.44534	1.1534e-10	3.54765e-08
ENSSSCG00000020906:GHSR	340.875	0.856732	0.13504	6.34427	2.23478e-10	6.23171e-08
ENSSSCG00000028517:SC5D	637.965	0.60396	0.106783	5.65597	1.54972e-08	2.76775e-06
ENSSSCG00000001906:CYP1A1	732.424	1.30563	0.237453	5.49846	3.83113e-08	6.33166e-06
ENSSSCG00000014997:NA	468.06	0.637297	0.117094	5.44263	5.24995e-08	8.54893e-06
ENSSSCG00000009240:NA	448.352	0.618751	0.114564	5.40092	6.62982e-08	1.06394e-05
ENSSSCG00000008664:LRATD1	73.8067	1.41401	0.272515	5.18876	2.11696e-07	3.16772e-05
ENSSSCG00000008965:BTC	399.77	0.6005	0.116798	5.14134	2.72791e-07	3.97449e-05
ENSSSCG00000027157:SLC40A1	61.2106	1.48928	0.299416	4.97395	6.56021e-07	8.44665e-05
ENSSSCG00000006987:SLC7A2	342.041	0.636826	0.128942	4.93885	7.85836e-07	9.88813e-05
ENSSSCG00000038767:MBP	352.168	0.621901	0.126674	4.90948	9.132e-07	0.000112354
ENSSSCG00000002737:CHST4	118.215	1.08917	0.224128	4.8596	1.17622e-06	0.000140046
ENSSSCG00000032599:NA	326.089	0.757859	0.157177	4.82168	1.42351e-06	0.000165669
ENSSSCG00000006337:HSD17B7	318.931	0.610036	0.1286	4.74368	2.09872e-06	0.000217188
ENSSSCG00000000647:OLR1	154.536	0.86858	0.186474	4.65792	3.19427e-06	0.000310264
ENSSSCG00000040288:ARNT2	259.85	0.644696	0.140273	4.596	4.30669e-06	0.000394115
ENSSSCG00000012637:KLHL13	148.213	0.876391	0.191439	4.5779	4.69664e-06	0.000425793
ENSSSCG00000006002:CCN3	76.6861	1.17099	0.262225	4.4656	7.98444e-06	0.000659789
ENSSSCG00000009132:ENPEP	175.089	0.773147	0.175662	4.40134	1.07585e-05	0.000815951
ENSSSCG00000010006:SEC14L2	269.429	0.643171	0.148375	4.33477	1.45914e-05	0.00101217
ENSSSCG00000040673:TMEM140	159.979	0.742002	0.178067	4.16698	3.08658e-05	0.0019201
ENSSSCG00000006003:MAL2	157.158	0.773395	0.187936	4.11521	3.86833e-05	0.00228048
ENSSSCG00000025598:COBLL1	217.704	0.681805	0.167123	4.07966	4.51018e-05	0.00262848
ENSSSCG00000004464:TENT5A	98.3684	0.911958	0.226576	4.02496	5.69852e-05	0.00309312
ENSSSCG00000032580:MGST1	220.211	0.626709	0.157136	3.98832	6.65442e-05	0.00348896
ENSSSCG00000011775:KLHL24	115.213	0.888952	0.228738	3.88634	0.000101769	0.0048783
ENSSSCG00000009921:OASL	509.475	0.958485	0.24837	3.8591	0.000113804	0.00533962
ENSSSCG00000016052:MFSD6	170.638	0.660224	0.172907	3.81839	0.000134327	0.00610589
ENSSSCG00000039751:NLRC5	122.972	0.872174	0.228903	3.81023	0.000138836	0.00619894
ENSSSCG00000008771:C4orf19	58.5395	1.09678	0.290021	3.78172	0.000155751	0.00676326
ENSSSCG00000039573:SLPI	181.606	0.672009	0.178888	3.75659	0.000172247	0.00736405
ENSSSCG00000059646:TNFSF15	129.22	0.740058	0.201809	3.66713	0.000245291	0.0099128
ENSSSCG00000034763:IRS2	125.733	0.771427	0.211243	3.65185	0.000260354	0.010333
ENSSSCG00000023732:KLHDC7A	164.505	0.647047	0.178332	3.62832	0.000285277	0.0109683
ENSSSCG00000006742:MAB21L3	145.888	0.724897	0.204538	3.54407	0.000394	0.0135511
ENSSSCG00000004172:SLC2A12	52.1651	1.10237	0.311694	3.53671	0.000405138	0.0136771
ENSSSCG00000001963:EGLN3	97.2409	0.811016	0.230021	3.52584	0.00042214	0.0141647
ENSSSCG00000000623:BCL2L14	75.9568	0.850455	0.254337	3.34381	0.000826356	0.0231978
ENSSSCG00000035392:IGFBP2	193.093	0.665926	0.199257	3.34204	0.000831654	0.0232548
ENSSSCG00000027266:PNPLA3	164.653	0.597271	0.178888	3.3388	0.000841398	0.023409
ENSSSCG00000039854:TLCD4	137.779	0.623427	0.187056	3.33284	0.00085963	0.0237374
ENSSSCG00000000234:TAMALIN	63.7634	0.964022	0.293054	3.28957	0.0010034	0.0261426
ENSSSCG00000033538:SMLR1	125.949	0.650543	0.19997	3.2532	0.00114112	0.0282676
ENSSSCG00000009226:KLHL8	176.245	0.612877	0.190521	3.21684	0.0012961	0.0311993
ENSSSCG00000044762:CCL11	85.4221	0.789604	0.245859	3.21161	0.00131991	0.0312963
ENSSSCG00000005437:KLF4	161.088	0.587645	0.184517	3.18478	0.00144865	0.0337407
ENSSSCG00000023630:CPM	107.244	0.672581	0.215192	3.12549	0.00177507	0.0393894
ENSSSCG00000040719:KIAA0040	82.8226	0.7961	0.256472	3.10404	0.00190896	0.0412046
ENSSSCG00000004672:GATM	65.044	0.887958	0.286576	3.09851	0.00194498	0.0418189
ENSSSCG00000055325:NA	107.182	0.705328	0.228672	3.08445	0.00203927	0.0431757
ENSSSCG00000016867:CCDC152	56.1169	0.911955	0.296598	3.07472	0.00210699	0.0441034
ENSSSCG00000002443:TC2N	142.927	0.590053	0.193256	3.05323	0.00226394	0.0467698
ENSSSCG00000010455:SLC16A12	119.457	0.629525	0.20672	3.0453	0.00232448	0.0476647
ENSSSCG00000015563:RGL1	78.0593	0.750631	0.247305	3.03525	0.00240337	0.04892

## Sheet: 48h
Gene	baseMean	log2FoldChange	lfcSE	stat	pvalue	padj
ENSSSCG00000009216:SPP1	18868.7	1.02137	0.0476662	21.4275	7.40831e-102	9.03221e-98
ENSSSCG00000061268:IFIT3	10027.5	1.23281	0.067938	18.1462	1.37653e-73	8.39136e-70
ENSSSCG00000010451:IFIT2	10133.3	1.24659	0.0772809	16.1307	1.55318e-58	6.31211e-55
ENSSSCG00000008648:RSAD2	32713.4	1.17764	0.073283	16.0697	4.16087e-58	1.26823e-54
ENSSSCG00000017723:CCL2	2404.81	1.00861	0.0653523	15.4335	9.7509e-54	2.37766e-50
ENSSSCG00000010452:IFIT1	10072.5	1.08589	0.0707127	15.3564	3.20807e-53	6.51879e-50
ENSSSCG00000004192:CCN2	2265.59	1.00354	0.0654355	15.3364	4.37058e-53	7.61231e-50
ENSSSCG00000031866:TIMP3	11794.7	0.791124	0.0558803	14.1575	1.67934e-45	2.55931e-42
ENSSSCG00000012077:MX1	20708.8	0.736467	0.0552218	13.3365	1.41936e-40	1.92276e-37
ENSSSCG00000012076:MX2	7775.84	0.894647	0.0672732	13.2987	2.35506e-40	2.87129e-37
ENSSSCG00000009668:CLU	9081.43	0.623809	0.0506517	12.3157	7.46064e-35	8.2691e-32
ENSSSCG00000030408:DDX58	10496.9	0.726775	0.0618227	11.7558	6.59362e-32	6.1838e-29
ENSSSCG00000015407:GNAI1	1084.43	1.00582	0.0867672	11.5922	4.51556e-31	3.9324e-28
ENSSSCG00000046640:OAS1	4279.66	0.651271	0.056236	11.581	5.14129e-31	4.17884e-28
ENSSSCG00000032241:GPNMB	2059.84	0.746971	0.0646063	11.5619	6.42846e-31	4.89848e-28
ENSSSCG00000007508:ZBP1	3139.36	0.743263	0.0681144	10.912	1.01031e-27	7.24574e-25
ENSSSCG00000035420:HES4	1364.69	0.921835	0.0872809	10.5617	4.48424e-26	2.87747e-23
ENSSSCG00000016233:SERPINE2	3057.4	0.603087	0.0575854	10.4729	1.15033e-25	7.01243e-23
ENSSSCG00000023379:UBE2L6	4367.85	0.59978	0.059415	10.0948	5.82775e-24	3.08922e-21
ENSSSCG00000033453:NA	1689.19	0.682376	0.0678434	10.0581	8.46046e-24	4.29792e-21
ENSSSCG00000011874:PARP14	4691.32	0.642033	0.0644747	9.9579	2.32927e-23	1.13594e-20
ENSSSCG00000014565:NA	1944.27	0.824545	0.0851934	9.67851	3.7209e-22	1.74481e-19
ENSSSCG00000015618:LAMB3	4940.93	0.648001	0.0673339	9.6237	6.35058e-22	2.86764e-19
ENSSSCG00000009240:NA	448.352	1.08026	0.112692	9.58599	9.15771e-22	3.98753e-19
ENSSSCG00000014997:NA	468.06	1.08789	0.115437	9.42411	4.33759e-21	1.7628e-18
ENSSSCG00000040575:ISG15	12962.1	1.02742	0.112169	9.15956	5.21103e-20	2.04945e-17
ENSSSCG00000010461:ANKRD1	2637.57	0.692676	0.075904	9.12569	7.12822e-20	2.63355e-17
ENSSSCG00000003832:TACSTD2	1680.04	0.678635	0.0749566	9.0537	1.38205e-19	4.95588e-17
ENSSSCG00000002737:CHST4	118.215	1.90958	0.217077	8.79681	1.40762e-18	4.90334e-16
ENSSSCG00000040681:FABP4	32.8782	4.67923	0.535873	8.73198	2.50251e-18	8.47515e-16
ENSSSCG00000046061:NA	108.549	1.8655	0.215351	8.66259	4.61158e-18	1.47959e-15
ENSSSCG00000034570:IFI6	1715.86	0.602084	0.070167	8.58072	9.4279e-18	2.80354e-15
ENSSSCG00000006862:VCAM1	1853.33	0.592216	0.0721336	8.20998	2.21231e-16	6.13011e-14
ENSSSCG00000003481:PADI1	217.292	1.23072	0.151272	8.13581	4.09203e-16	1.10867e-13
ENSSSCG00000049020:NA	105.71	1.78791	0.222105	8.04982	8.29143e-16	2.10602e-13
ENSSSCG00000000253:KRT18	993.199	0.670922	0.0837637	8.00969	1.14994e-15	2.86123e-13
ENSSSCG00000049263:HAS3	235.32	1.16004	0.146852	7.89933	2.80401e-15	6.70323e-13
ENSSSCG00000039573:SLPI	181.606	1.36266	0.173895	7.83612	4.64678e-15	1.08949e-12
ENSSSCG00000015175:VWA5A	641.945	0.799234	0.102221	7.81872	5.33634e-15	1.22756e-12
ENSSSCG00000028810:NA	118.687	1.57892	0.203487	7.75934	8.53695e-15	1.92745e-12
ENSSSCG00000000660:A2M	37.0672	3.19655	0.422298	7.56942	3.749e-14	8.1621e-12
ENSSSCG00000056284:XAF1	1066.01	0.654294	0.0864936	7.56465	3.88908e-14	8.22881e-12
ENSSSCG00000037632:NA	82.2957	1.87211	0.253499	7.38508	1.52361e-13	2.94854e-11
ENSSSCG00000011393:UBA7	553.449	0.860848	0.116883	7.36501	1.77135e-13	3.37442e-11
ENSSSCG00000011495:PRICKLE2	26.9255	4.22736	0.574509	7.35822	1.8638e-13	3.49592e-11
ENSSSCG00000032436:NA	814.667	0.775459	0.108236	7.1645	7.80695e-13	1.3406e-10
ENSSSCG00000034260:GDF15	561.208	0.850181	0.118757	7.15898	8.12822e-13	1.37638e-10
ENSSSCG00000034207:CEBPB	1231.15	0.697313	0.0975166	7.15071	8.63294e-13	1.44182e-10
ENSSSCG00000024136:AMPH	628.591	0.71507	0.101808	7.02369	2.16078e-12	3.51256e-10
ENSSSCG00000004241:GJA1	50.812	2.18419	0.311386	7.01442	2.30908e-12	3.65615e-10
ENSSSCG00000032474:CXCL10	78.5991	1.84901	0.265808	6.95618	3.49634e-12	5.32843e-10
ENSSSCG00000011876:DTX3L	1190.69	0.588935	0.0853101	6.90346	5.07506e-12	7.54575e-10
ENSSSCG00000000647:OLR1	154.536	1.23322	0.18415	6.6968	2.1303e-11	2.89712e-09
ENSSSCG00000035392:IGFBP2	193.093	1.30575	0.195471	6.68004	2.38872e-11	3.20036e-09
ENSSSCG00000040162:NUPR1	578.273	0.688146	0.103401	6.65512	2.83076e-11	3.75137e-09
ENSSSCG00000008348:PLEK	118.65	1.3603	0.205707	6.61284	3.77016e-11	4.87205e-09
ENSSSCG00000037358:NA	381.022	0.820055	0.124029	6.61182	3.7963e-11	4.87205e-09
ENSSSCG00000003137:PLEKHA4	375.339	0.779504	0.118217	6.59387	4.28521e-11	5.31452e-09
ENSSSCG00000020906:GHSR	340.875	0.89209	0.135312	6.59282	4.31543e-11	5.31452e-09
ENSSSCG00000011239:TRANK1	768.998	0.619768	0.0941012	6.58619	4.51256e-11	5.44724e-09
ENSSSCG00000015617:G0S2	409.898	0.881346	0.134096	6.57252	4.94698e-11	5.85569e-09
ENSSSCG00000038767:MBP	352.168	0.825511	0.125895	6.55713	5.48533e-11	6.36925e-09
ENSSSCG00000010006:SEC14L2	269.429	0.958232	0.146819	6.52664	6.72608e-11	7.73626e-09
ENSSSCG00000009921:OASL	509.475	1.61214	0.247424	6.51567	7.23636e-11	8.16905e-09
ENSSSCG00000001906:CYP1A1	732.424	1.53187	0.237256	6.4566	1.07084e-10	1.19777e-08
ENSSSCG00000032599:NA	326.089	1.00039	0.156348	6.39849	1.56921e-10	1.72358e-08
ENSSSCG00000006987:SLC7A2	342.041	0.814959	0.12835	6.34949	2.16028e-10	2.33081e-08
ENSSSCG00000036307:OAF	393.914	0.798557	0.131836	6.05721	1.38504e-09	1.32964e-07
ENSSSCG00000015815:FGFR1	249.08	0.871114	0.144523	6.02752	1.66495e-09	1.57357e-07
ENSSSCG00000017146:NA	438.149	0.813183	0.134999	6.02361	1.70564e-09	1.59963e-07
ENSSSCG00000003047:NA	559.865	0.657953	0.109412	6.01355	1.815e-09	1.68919e-07
ENSSSCG00000008965:BTC	399.77	0.701055	0.116709	6.00685	1.89157e-09	1.73674e-07
ENSSSCG00000017087:GM2A	579.903	0.609279	0.103512	5.88608	3.95468e-09	3.51937e-07
ENSSSCG00000016074:ANKRD44	188.19	1.00844	0.171374	5.88448	3.99312e-09	3.52783e-07
ENSSSCG00000008664:LRATD1	73.8067	1.58122	0.271619	5.82146	5.8336e-09	4.90505e-07
ENSSSCG00000006003:MAL2	157.158	1.06009	0.186332	5.68927	1.27586e-08	1.03015e-06
ENSSSCG00000032741:TBC1D9	434.489	0.646026	0.113798	5.67695	1.37115e-08	1.09981e-06
ENSSSCG00000002474:PPP4R4	193.636	0.898378	0.160499	5.59741	2.17575e-08	1.6896e-06
ENSSSCG00000033613:FOXS1	885.624	0.616293	0.110633	5.5706	2.53871e-08	1.95898e-06
ENSSSCG00000001394:NA	216.444	0.888378	0.160232	5.54433	2.95085e-08	2.24855e-06
ENSSSCG00000016034:COL3A1	63.3544	1.46808	0.271679	5.40374	6.52647e-08	4.81631e-06
ENSSSCG00000001963:EGLN3	97.2409	1.20362	0.226424	5.31577	1.06209e-07	7.52846e-06
ENSSSCG00000001064:GMPR	459.888	0.650114	0.122875	5.29085	1.21751e-07	8.531e-06
ENSSSCG00000004621:MYO5C	316.82	0.677582	0.128576	5.26988	1.36515e-07	9.40334e-06
ENSSSCG00000015612:IRF6	363.129	0.665358	0.126643	5.25382	1.48977e-07	1.02041e-05
ENSSSCG00000014851:SLCO2B1	287.364	0.716633	0.137904	5.19661	2.02961e-07	1.33037e-05
ENSSSCG00000017137:METRNL	226.671	0.8324	0.163901	5.07867	3.80078e-07	2.27153e-05
ENSSSCG00000008429:EPCAM	434.894	0.609668	0.120365	5.06517	4.08034e-07	2.40835e-05
ENSSSCG00000009179:MTTP	138.771	1.02877	0.203253	5.06153	4.15903e-07	2.43783e-05
ENSSSCG00000014055:CDHR2	220.36	0.777569	0.154231	5.04159	4.61674e-07	2.65506e-05
ENSSSCG00000040689:APOA4	69.5712	1.38215	0.274701	5.03147	4.86744e-07	2.78609e-05
ENSSSCG00000027157:SLC40A1	61.2106	1.50754	0.300318	5.01982	5.17203e-07	2.9466e-05
ENSSSCG00000013491:TJP3	331.177	0.657104	0.131663	4.99078	6.01351e-07	3.33258e-05
ENSSSCG00000006002:CCN3	76.6861	1.30431	0.261634	4.98527	6.18767e-07	3.3982e-05
ENSSSCG00000008771:C4orf19	58.5395	1.42908	0.286717	4.98429	6.21906e-07	3.40013e-05
ENSSSCG00000010252:HKDC1	166.957	0.867288	0.175617	4.93853	7.87143e-07	4.19076e-05
ENSSSCG00000039751:NLRC5	122.972	1.11781	0.227578	4.91177	9.02598e-07	4.72295e-05
ENSSSCG00000009644:ADAM28	54.4981	1.41372	0.289074	4.8905	1.00578e-06	5.19779e-05
ENSSSCG00000001561:ETV7	342.919	0.608691	0.125453	4.85196	1.2225e-06	6.21031e-05
ENSSSCG00000037532:MNDA	28.8228	2.0971	0.433432	4.83836	1.30915e-06	6.54148e-05
ENSSSCG00000025598:COBLL1	217.704	0.804081	0.166838	4.81952	1.43903e-06	7.07448e-05
ENSSSCG00000026360:CLGN	342.892	0.614827	0.127707	4.81436	1.47673e-06	7.20829e-05
ENSSSCG00000004511:MYO5B	265.994	0.667745	0.139894	4.77322	1.81301e-06	8.6683e-05
ENSSSCG00000034763:IRS2	125.733	0.995003	0.209646	4.74611	2.07366e-06	9.72387e-05
ENSSSCG00000040288:ARNT2	259.85	0.665625	0.140741	4.72944	2.25139e-06	0.000104174
ENSSSCG00000053078:TDRD7	257.345	0.661383	0.140032	4.7231	2.32281e-06	0.000106465
ENSSSCG00000012637:KLHL13	148.213	0.906195	0.191947	4.72107	2.34604e-06	0.000107127
ENSSSCG00000013313:PRRG4	354.421	0.607755	0.131086	4.63629	3.54721e-06	0.000157264
ENSSSCG00000010404:ALOX5	123.358	0.932141	0.202914	4.59378	4.35285e-06	0.00018621
ENSSSCG00000040719:KIAA0040	82.8226	1.15875	0.25291	4.58166	4.61294e-06	0.000194401
ENSSSCG00000008978:CXCL11	29.2099	1.99614	0.435728	4.58116	4.62403e-06	0.000194401
ENSSSCG00000010337:MAT1A	89.0828	1.10999	0.245192	4.52701	5.98244e-06	0.000248088
ENSSSCG00000059646:TNFSF15	129.22	0.907692	0.200876	4.51868	6.22259e-06	0.00025544
ENSSSCG00000004565:CA12	61.8658	1.22036	0.270168	4.51705	6.27063e-06	0.000256549
ENSSSCG00000027477:TBC1D2B	205.099	0.723263	0.160758	4.49907	6.82509e-06	0.000273722
ENSSSCG00000032591:NA	84.3343	1.09914	0.244824	4.48952	7.13846e-06	0.000282572
ENSSSCG00000025729:IRS1	149.825	0.817133	0.182273	4.48302	7.35925e-06	0.000290369
ENSSSCG00000007485:BCAS1	49.7152	1.47811	0.329979	4.4794	7.48539e-06	0.000294393
ENSSSCG00000010948:CTSL	172.595	0.75755	0.169801	4.4614	8.14246e-06	0.000317166
ENSSSCG00000021585:OXTR	48.315	1.51477	0.341154	4.44013	8.99057e-06	0.000342541
ENSSSCG00000014789:NA	38.8125	1.61274	0.366132	4.40481	1.05878e-05	0.000395972
ENSSSCG00000006932:NA	13.689	2.8493	0.652716	4.36529	1.26952e-05	0.000463413
ENSSSCG00000014878:PAK1	189.442	0.779851	0.179527	4.34391	1.39966e-05	0.000506369
ENSSSCG00000004464:TENT5A	98.3684	0.978347	0.226792	4.31385	1.60435e-05	0.000566963
ENSSSCG00000005437:KLF4	161.088	0.787585	0.183299	4.29672	1.7334e-05	0.000604906
ENSSSCG00000014286:SOWAHA	130.989	0.86319	0.20252	4.26224	2.02386e-05	0.000685415
ENSSSCG00000037803:MARCKS	14.556	3.0149	0.707635	4.26052	2.03948e-05	0.000688791
ENSSSCG00000006742:MAB21L3	145.888	0.866909	0.203906	4.25151	2.12337e-05	0.000707324
ENSSSCG00000032795:IL1RL1	257.98	0.6346	0.149492	4.24505	2.18541e-05	0.00072601
ENSSSCG00000011890:NR1I2	108.827	0.906372	0.216205	4.19219	2.76273e-05	0.000893453
ENSSSCG00000005503:TLR4	31.4206	1.81679	0.43355	4.1905	2.78346e-05	0.000895406
ENSSSCG00000040673:TMEM140	159.979	0.744733	0.178896	4.16294	3.14172e-05	0.000992327
ENSSSCG00000025560:PGLYRP2	127.841	0.81904	0.197805	4.14065	3.46326e-05	0.00108267
ENSSSCG00000000707:SCNN1A	109.436	0.877277	0.21229	4.13244	3.58926e-05	0.00111067
ENSSSCG00000001453:HLA-DRA	25.9143	1.83557	0.449042	4.08776	4.35564e-05	0.00129207
ENSSSCG00000008123:ARID5A	30.1138	1.79628	0.441461	4.06895	4.72256e-05	0.00139076
ENSSSCG00000034731:TFF1	121.869	0.838752	0.206704	4.05774	4.955e-05	0.00144871
ENSSSCG00000016123:PARD3B	65.7411	1.10515	0.272557	4.05475	5.01873e-05	0.00146384
ENSSSCG00000027230:SLC35G1	150.131	0.742361	0.183292	4.05016	5.11824e-05	0.00148381
ENSSSCG00000000623:BCL2L14	75.9568	1.01436	0.253321	4.00423	6.22201e-05	0.00176007
ENSSSCG00000015563:RGL1	78.0593	0.981707	0.245457	3.9995	6.34765e-05	0.00177909
ENSSSCG00000007252:DNMT3B	192.352	0.646676	0.16191	3.99406	6.49525e-05	0.00181629
ENSSSCG00000062952:NA	121.43	0.834323	0.209487	3.98269	6.81388e-05	0.00188378
ENSSSCG00000036213:FGF2	280.332	0.616504	0.155967	3.95279	7.72465e-05	0.00211638
ENSSSCG00000013664:SHFL	137.437	0.730227	0.185803	3.93011	8.49054e-05	0.0022801
ENSSSCG00000023972:DRAM1	200.577	0.639668	0.1637	3.90756	9.32329e-05	0.00246038
ENSSSCG00000032861:NUAK1	127.256	0.774611	0.200434	3.86467	0.000111239	0.00284921
ENSSSCG00000026142:TNK1	230.809	0.599261	0.155616	3.8509	0.000117685	0.00297964
ENSSSCG00000025500:NA	216.047	0.632339	0.164207	3.85087	0.0001177	0.00297964
ENSSSCG00000025208:RNF39	305.643	0.592397	0.155889	3.80011	0.000144629	0.00355508
ENSSSCG00000000234:TAMALIN	63.7634	1.10388	0.292244	3.77727	0.000158559	0.00383561
ENSSSCG00000004195:ARG1	18.451	2.07618	0.549925	3.77538	0.000159765	0.00385713
ENSSSCG00000060622:NA	136.561	0.692961	0.184503	3.75583	0.000172765	0.00412201
ENSSSCG00000003760:TTLL7	130.004	0.739278	0.197604	3.74121	0.000183138	0.00433556
ENSSSCG00000016035:COL5A2	35.8721	1.41466	0.392805	3.60143	0.000316472	0.00675661
ENSSSCG00000016867:CCDC152	56.1169	1.0634	0.295641	3.59693	0.000321989	0.00685113
ENSSSCG00000027992:MST1R	51.7876	1.09832	0.308075	3.56509	0.000363738	0.00752918
ENSSSCG00000023732:KLHDC7A	164.505	0.638563	0.179265	3.56212	0.000367871	0.00758897
ENSSSCG00000001636:GUCA1A	158.872	0.655871	0.184396	3.55686	0.000375318	0.00771649
ENSSSCG00000014900:RAB30	103.371	0.844539	0.238658	3.5387	0.000402096	0.00812993
ENSSSCG00000036352:RAB7B	62.0285	0.958258	0.272469	3.51694	0.000436558	0.00866859
ENSSSCG00000013307:LMO2	54.6682	1.0449	0.297895	3.50761	0.000452159	0.00896378
ENSSSCG00000009132:ENPEP	175.089	0.621951	0.177701	3.49999	0.00046527	0.00911989
ENSSSCG00000036948:NA	59.3889	1.03331	0.299002	3.45585	0.000548558	0.010321
ENSSSCG00000004644:HDC	13.6065	2.15305	0.623986	3.45047	0.000559613	0.0104644
ENSSSCG00000036155:FAT4	24.0848	1.57035	0.459483	3.41764	0.000631665	0.0114602
ENSSSCG00000012083:RIPK4	188.561	0.588813	0.172475	3.41391	0.000640383	0.0115496
ENSSSCG00000001715:ENPP5	102.992	0.750877	0.220044	3.41239	0.000643957	0.0115798
ENSSSCG00000014931:NA	28.0697	1.47575	0.433429	3.40482	0.000662079	0.011799
ENSSSCG00000010280:NA	118.753	0.724681	0.214124	3.38439	0.000713358	0.0125451
ENSSSCG00000001483:FAM83B	76.2827	0.866773	0.257259	3.36926	0.000753704	0.0130343
ENSSSCG00000055618:NA	86.4587	0.779974	0.232961	3.34809	0.000813696	0.0137977
ENSSSCG00000055268:RIMKLA	84.7742	0.815036	0.243877	3.34199	0.000831803	0.0140462
ENSSSCG00000008124:NEURL3	34.3288	1.27433	0.381699	3.33856	0.000842126	0.0141471
ENSSSCG00000003444:NA	12.3727	2.27808	0.689194	3.30543	0.00094832	0.0153954
ENSSSCG00000030484:AHR	114.391	0.701419	0.213107	3.29139	0.000996944	0.0159721
ENSSSCG00000004452:PRSS35	48.8693	1.0659	0.324608	3.28366	0.0010247	0.0162555
ENSSSCG00000010533:PYROXD2	28.4361	1.37941	0.420895	3.27732	0.00104798	0.0165506
ENSSSCG00000011862:NA	35.9417	1.25297	0.38352	3.26702	0.00108687	0.0169669
ENSSSCG00000004172:SLC2A12	52.1651	1.02584	0.314275	3.26415	0.00109791	0.0170737
ENSSSCG00000011904:UPK1B	138.261	0.596862	0.183507	3.25252	0.00114385	0.0176307
ENSSSCG00000006981:MICU3	96.6147	0.801293	0.2486	3.22323	0.00126756	0.0190321
ENSSSCG00000052814:NA	66.564	0.88028	0.273478	3.21884	0.00128712	0.019302
ENSSSCG00000014930:NA	13.1601	2.02828	0.630566	3.21659	0.00129722	0.0194058
ENSSSCG00000027030:BDKRB2	20.1859	1.58984	0.500392	3.17719	0.00148708	0.0216773
ENSSSCG00000004209:PTPRK	84.7984	0.735938	0.231647	3.17698	0.00148818	0.0216773
ENSSSCG00000039426:FSTL1	91.0285	0.712527	0.224604	3.17236	0.00151203	0.0219722
ENSSSCG00000032320:TCIM	68.9588	0.834798	0.263285	3.1707	0.0015207	0.0219933
ENSSSCG00000033570:ATP7B	117.239	0.651076	0.206896	3.14687	0.00165027	0.0232066
ENSSSCG00000009172:PPP3CA	132.074	0.593872	0.19086	3.11156	0.00186099	0.0252664
ENSSSCG00000026587:BATF3	150.086	0.585599	0.188786	3.10192	0.00192269	0.0257315
ENSSSCG00000036446:PALD1	40.2842	1.06851	0.344782	3.0991	0.00194108	0.0258756
ENSSSCG00000015322:TFPI2	87.1169	0.729922	0.237961	3.0674	0.00215927	0.0280061
ENSSSCG00000024837:SYT12	43.2431	1.00792	0.329769	3.05645	0.00223977	0.0288355
ENSSSCG00000000709:PLEKHG6	59.3026	0.87122	0.285559	3.05093	0.00228136	0.0292783
ENSSSCG00000008985:SOWAHB	101.187	0.702471	0.230584	3.04649	0.0023153	0.0296203
ENSSSCG00000044762:CCL11	85.4221	0.749074	0.247512	3.02641	0.00247474	0.0311052
ENSSSCG00000025924:IGFBP5	17.7881	1.64282	0.544109	3.01929	0.00253366	0.0316825
ENSSSCG00000000021:ARHGAP8	15.6298	1.75672	0.58277	3.01443	0.00257464	0.032129
ENSSSCG00000016784:ANKH	49.0257	0.946911	0.316313	2.99359	0.00275719	0.0338186
ENSSSCG00000008162:IL1R1	28.3836	1.2837	0.43212	2.97069	0.00297129	0.0357258
ENSSSCG00000017226:FADS6	49.4643	0.942915	0.319107	2.95485	0.00312816	0.0371721
ENSSSCG00000004167:MYB	104.676	0.667023	0.226022	2.95114	0.00316606	0.0374037
ENSSSCG00000028214:NA	22.8988	1.38104	0.469452	2.94182	0.00326292	0.0383621
ENSSSCG00000010893:NA	16.2791	1.66423	0.56625	2.93904	0.00329234	0.0385883
ENSSSCG00000014823:P2RY6	78.5319	0.733124	0.249988	2.93264	0.00336098	0.0388711
ENSSSCG00000040513:AQP3	93.5449	0.66106	0.225894	2.92642	0.00342888	0.0395132
ENSSSCG00000038848:IL22RA1	70.3912	0.742219	0.254587	2.91538	0.00355251	0.0405545
ENSSSCG00000027890:NA	121.45	0.605297	0.207936	2.91097	0.00360309	0.040973
ENSSSCG00000053422:THBD	75.089	0.735381	0.252646	2.91072	0.00360597	0.040973
ENSSSCG00000036785:MTMR7	83.4887	0.701044	0.241845	2.89873	0.00374678	0.0421021
ENSSSCG00000021307:USP44	132.976	0.586526	0.203509	2.88206	0.00395086	0.0434068
ENSSSCG00000004193:ENPP1	75.218	0.748981	0.260252	2.8779	0.00400326	0.0437738
ENSSSCG00000033392:SCML4	45.168	0.932958	0.325995	2.86188	0.00421136	0.0453882
ENSSSCG00000059202:CCDC71L	30.2393	1.19976	0.419588	2.85938	0.00424474	0.0456365
ENSSSCG00000025993:SGPP2	24.378	1.25539	0.439485	2.85651	0.00428325	0.0458888
ENSSSCG00000006335:RGS4	63.4215	0.786074	0.275649	2.85172	0.00434838	0.0465143
ENSSSCG00000000531:BICD1	57.0489	0.838467	0.296016	2.83251	0.00461845	0.0484777
