# Supplementary material for: Inhibition of EZH2 Causes Retrotransposon Derepression and Immune Activation in Porcine Lung Alveolar Macrophages
Source: Int J Mol Sci. 2023 Jan 25;24(3):2394. doi: 10.3390/ijms24032394 (PMC9917017; doi:10.3390/ijms24032394)
Supplement: Supplementary file 1 [file ijms-24-02394-s001.zip › Table S3.xlsx]

## Sheet: Description
Table S3 GO enrichment results for the up-regulated genes in porcine 3D4 cells after the inhibition of EZH2 This table shows the GO enrichment results of the significantly up-regulated genes in porcine 3D4 cells after treating with the EZH2 inhibitior GSK126 for 3, 12, 24 and 48 hours, respectively. Only GO terms from the category "Biological Process" are included. GO analysis was performed by us…

## Sheet: 3h
Term	PValue	FDR
GO:0032088~negative regulation of NF-kappaB transcription factor activity	0.000970698	0.149488
GO:0070059~intrinsic apoptotic signaling pathway in response to endoplasmic reticulum stress	0.0172793	0.934107
GO:0043154~negative regulation of cysteine-type endopeptidase activity involved in apoptotic process	0.0215565	0.934107
GO:0030968~endoplasmic reticulum unfolded protein response	0.0286476	0.934107
GO:0032689~negative regulation of interferon-gamma production	0.0356919	0.934107
GO:0045444~fat cell differentiation	0.0363938	0.934107
GO:0007010~cytoskeleton organization	0.0482548	0.979273
GO:0006357~regulation of transcription from RNA polymerase II promoter	0.0508713	0.979273
GO:0007049~cell cycle	0.0903965	1

## Sheet: 12h
Term	PValue	FDR
GO:0016126~sterol biosynthetic process	9.53816e-11	2.64207e-08
GO:0006695~cholesterol biosynthetic process	7.08796e-09	9.81683e-07
GO:0009636~response to toxic substance	0.00237919	0.219678
GO:0008203~cholesterol metabolic process	0.00777562	0.538462
GO:0070508~cholesterol import	0.0149452	0.827962
GO:0006983~ER overload response	0.022336	0.883866
GO:1990440~positive regulation of transcription from RNA polymerase II promoter in response to endoplasmic reticulum stress	0.022336	0.883866
GO:0019432~triglyceride biosynthetic process	0.0321064	1
GO:0008610~lipid biosynthetic process	0.0393718	1
GO:0048147~negative regulation of fibroblast proliferation	0.0417818	1
GO:2001244~positive regulation of intrinsic apoptotic signaling pathway	0.0584875	1
GO:0070059~intrinsic apoptotic signaling pathway in response to endoplasmic reticulum stress	0.0584875	1
GO:0008542~visual learning	0.0702462	1
GO:0045599~negative regulation of fat cell differentiation	0.0956143	1
GO:0030968~endoplasmic reticulum unfolded protein response	0.0956143	1

## Sheet: 24h
Term	PValue	FDR
GO:0006695~cholesterol biosynthetic process	6.88403e-08	2.02391e-05
GO:0051607~defense response to virus	2.87716e-05	0.00422942
GO:0009615~response to virus	0.00090785	0.0830132
GO:0016126~sterol biosynthetic process	0.00112943	0.0830132
GO:0045071~negative regulation of viral genome replication	0.00564858	0.332137
GO:0071357~cellular response to type I interferon	0.019307	0.946041
GO:0045087~innate immune response	0.023969	0.989557
GO:0050688~regulation of defense response to virus	0.0269267	0.989557
GO:0035457~cellular response to interferon-alpha	0.0344883	0.99661
GO:0060340~positive regulation of type I interferon-mediated signaling pathway	0.0494385	0.99661
GO:0071360~cellular response to exogenous dsRNA	0.0531404	0.99661
GO:0008610~lipid biosynthetic process	0.0605016	0.99661
GO:0006955~immune response	0.0714084	0.99661
GO:0045595~regulation of cell differentiation	0.0858257	0.99661
GO:0042130~negative regulation of T cell proliferation	0.092937	0.99661
GO:0007165~signal transduction	0.0940682	0.99661
GO:2000134~negative regulation of G1/S transition of mitotic cell cycle	0.0964723	0.99661

## Sheet: 48h
Term	PValue	FDR
GO:0051607~defense response to virus	3.32596e-12	3.01665e-09
GO:0045071~negative regulation of viral genome replication	2.9746e-11	1.34898e-08
GO:0045087~innate immune response	2.35813e-07	7.12941e-05
GO:0009615~response to virus	1.6064e-06	0.000364252
GO:0071357~cellular response to type I interferon	1.58995e-05	0.00288417
GO:0035456~response to interferon-beta	5.46846e-05	0.00708556
GO:0035455~response to interferon-alpha	5.46846e-05	0.00708556
GO:0034341~response to interferon-gamma	0.00136389	0.154631
GO:0006955~immune response	0.00266137	0.268207
GO:0032020~ISG15-protein conjugation	0.0037032	0.33588
GO:0019941~modification-dependent protein catabolic process	0.0047244	0.389549
GO:0032728~positive regulation of interferon-beta production	0.00739942	0.516252
GO:0098586~cellular response to virus	0.00739942	0.516252
GO:0042157~lipoprotein metabolic process	0.0114885	0.612944
GO:0071360~cellular response to exogenous dsRNA	0.0114885	0.612944
GO:0046597~negative regulation of viral entry into host cell	0.0114885	0.612944
GO:0060337~type I interferon signaling pathway	0.0114885	0.612944
GO:0097193~intrinsic apoptotic signaling pathway	0.0131539	0.662812
GO:0060339~negative regulation of type I interferon-mediated signaling pathway	0.0149175	0.712114
GO:0042310~vasoconstriction	0.0187289	0.849356
GO:0032689~negative regulation of interferon-gamma production	0.0211351	0.878683
GO:0043406~positive regulation of MAP kinase activity	0.0222657	0.878683
GO:2000342~negative regulation of chemokine (C-X-C motif) ligand 2 production	0.0234715	0.878683
GO:0050727~regulation of inflammatory response	0.0246241	0.878683
GO:0045429~positive regulation of nitric oxide biosynthetic process	0.0251203	0.878683
GO:0007229~integrin-mediated signaling pathway	0.0251883	0.878683
GO:0035458~cellular response to interferon-beta	0.0298033	0.995609
GO:0050873~brown fat cell differentiation	0.0322647	0.995609
GO:0050729~positive regulation of inflammatory response	0.0324757	0.995609
GO:0002376~immune system process	0.0348031	0.995609
GO:0060700~regulation of ribonuclease activity	0.035001	0.995609
GO:2000134~negative regulation of G1/S transition of mitotic cell cycle	0.0374163	0.995609
GO:0072593~reactive oxygen species metabolic process	0.0401023	0.995609
GO:0002218~activation of innate immune response	0.0428589	0.995609
GO:0030335~positive regulation of cell migration	0.0431579	0.995609
GO:0009636~response to toxic substance	0.0456842	0.995609
GO:0051902~negative regulation of mitochondrial depolarization	0.0463951	0.995609
GO:0060336~negative regulation of interferon-gamma-mediated signaling pathway	0.0463951	0.995609
GO:0009617~response to bacterium	0.0464009	0.995609
GO:0043154~negative regulation of cysteine-type endopeptidase activity involved in apoptotic process	0.0485763	0.995609
GO:0032760~positive regulation of tumor necrosis factor production	0.0515993	0.995609
GO:1903573~negative regulation of response to endoplasmic reticulum stress	0.0576554	0.995609
GO:0032000~positive regulation of fatty acid beta-oxidation	0.0576554	0.995609
GO:0070106~interleukin-27-mediated signaling pathway	0.0576554	0.995609
GO:0042981~regulation of apoptotic process	0.0593177	0.995609
GO:0016477~cell migration	0.0607687	0.995609
GO:0070098~chemokine-mediated signaling pathway	0.0639695	0.995609
GO:0042552~myelination	0.067222	0.995609
GO:0009308~amine metabolic process	0.0687835	0.995609
GO:0045892~negative regulation of transcription, DNA-templated	0.0735782	0.995609
GO:0016185~synaptic vesicle budding from presynaptic endocytic zone membrane	0.079781	0.995609
GO:0050688~regulation of defense response to virus	0.079781	0.995609
GO:0003374~dynamin family protein polymerization involved in mitochondrial fission	0.079781	0.995609
GO:0034340~response to type I interferon	0.079781	0.995609
GO:0098609~cell-cell adhesion	0.0815001	0.995609
GO:0030308~negative regulation of cell growth	0.0837116	0.995609
GO:0098884~postsynaptic neurotransmitter receptor internalization	0.0906492	0.995609
GO:0060644~mammary gland epithelial cell differentiation	0.0906492	0.995609
GO:0006939~smooth muscle contraction	0.0906492	0.995609
GO:0010818~T cell chemotaxis	0.0906492	0.995609
GO:0042060~wound healing	0.0950382	0.995609
