# Supplementary material for: Inhibition of EZH2 Causes Retrotransposon Derepression and Immune Activation in Porcine Lung Alveolar Macrophages
Source: Int J Mol Sci. 2023 Jan 25;24(3):2394. doi: 10.3390/ijms24032394 (PMC9917017; doi:10.3390/ijms24032394)
Supplement: Supplementary file 1 [file ijms-24-02394-s001.zip › Table S4.xlsx]

## Sheet: Table S4
Table S4 GSEA result based on transcriptomic data of untreated and GSK126 treated (48h) 3D4 cells
NAME	SIZE	ES	NES	NOM p-val	FDR q-val
HALLMARK_INTERFERON_ALPHA_RESPONSE	83	0.73051	1.7734	0	0
HALLMARK_INTERFERON_GAMMA_RESPONSE	170	0.694882	1.72954	0	0
HALLMARK_ANGIOGENESIS	33	0.6872	1.52484	0.00829876	0.0239805
HALLMARK_IL6_JAK_STAT3_SIGNALING	74	0.617761	1.47443	0.00704225	0.0480206
HALLMARK_MYOGENESIS	182	0.542545	1.34228	0.004	0.252773
HALLMARK_COAGULATION	125	0.542644	1.33231	0.023	0.240301
HALLMARK_APICAL_SURFACE	40	0.563229	1.30317	0.123203	0.300185
HALLMARK_KRAS_SIGNALING_UP	185	0.514879	1.26318	0.032	0.428673
HALLMARK_INFLAMMATORY_RESPONSE	175	0.505559	1.25001	0.038	0.437251
HALLMARK_COMPLEMENT	171	0.492779	1.22248	0.082	0.526298
