# Supplementary material for: Inhibition of EZH2 Causes Retrotransposon Derepression and Immune Activation in Porcine Lung Alveolar Macrophages
Source: Int J Mol Sci. 2023 Jan 25;24(3):2394. doi: 10.3390/ijms24032394 (PMC9917017; doi:10.3390/ijms24032394)
Supplement: Supplementary file 1 [file ijms-24-02394-s001.zip › Table S6.xlsx]

## Sheet: Table S6
Table S6 TE families that are significantly derepressed after the inhibition of EZH2 in 3D4/21 AM cells
TE_class	TE_subclass	TE_family	Clade	baseMean	log2FoldChange	pvalue	padj
LTR	ERV1	ERV1N-1A2_SSc-I	Sus	10349.4	1.339	6.13386e-165	4.79974e-161
LTR	ERVL	LTR9B_EC	Ambiguous	1074.21	1.1101	2.02512e-31	1.69784e-28
LTR	ERV1	ERV1-2_SSc-LTR	Sus	105138	-0.171836	4.8804e-06	0.000114339
LTR	ERVL-MaLR	MLT1H	Eutheria	4475.55	0.242189	6.43736e-06	0.000146716
LINE	L1	L1-2_SSc	Sus	51168.8	0.207139	9.50133e-06	0.00020245
LTR	ERV1	MER34A1	Eutheria	1277.34	0.351777	1.25326e-05	0.000257235
LTR	ERV1	ALTR2_SSc	Sus	1545.45	0.328074	1.32337e-05	0.000270141
LINE	L1	L1B_SS	Sus	79076	0.201133	2.32389e-05	0.00043023
LINE	L1	HAL1_SS	Sus	19508.3	0.181231	2.36554e-05	0.000437253
LINE	L1	L1-1_SSc	Sus	16578.5	0.195635	3.34398e-05	0.000589782
LINE	L1	L1-3_SSc	Sus	86743.9	0.181547	7.29869e-05	0.00115378
LTR	ERVL	LTR16C	Eutheria	1820.73	0.27608	0.00010091	0.00152633
DNA	hAT-Charlie	Charlie29b	Eutheria	558.359	0.442799	0.000156218	0.00220918
LINE	L1	L1_SS	Sus	27079.7	0.192913	0.000166823	0.00233529
LTR	ERVL	MLT2F	Eutheria	826.85	0.362132	0.000220961	0.00295055
LTR	ERVL-MaLR	MLT1N2	Eutheria	1753.28	0.272775	0.000223428	0.00297672
LTR	ERVL-MaLR	MLT1D	Eutheria	12359.9	0.163444	0.000240046	0.00316756
LINE	L1	L1M2	Eutheria	3848.69	0.215515	0.000247608	0.00323954
DNA	hAT-Charlie	MER5A	Eutheria	21601.5	0.142772	0.000256521	0.0033253
LTR	ERV1	MER34A	Eutheria	2314.35	0.234312	0.000278818	0.00355984
LINE	L1	L1M3de	Eutheria	2215.23	0.248807	0.000295511	0.00373365
DNA	hAT-Charlie	MER5B	Eutheria	15090.8	0.153231	0.000357601	0.00436451
LTR	ERVL-MaLR	MLT1K	Eutheria	8494.5	0.157426	0.000357713	0.00436451
SINE	MIR	MIRb	Mammalia	145028	0.128774	0.000357927	0.00436485
LINE	L1	L1MEd	Eutheria	6305.4	0.19568	0.000380832	0.00459406
LTR	ERV1	LTR39D_SSc	Sus	1343.91	0.278397	0.000393214	0.00471435
LINE	L1	L1MB1	Eutheria	2829.15	0.228239	0.000554716	0.00630603
LTR	ERVL	MLT2B4	Eutheria	1322.53	0.277727	0.00057156	0.00644756
LINE	L1	L1MEc	Eutheria	9649.38	0.151037	0.000571877	0.00644804
LTR	ERVL-MaLR	MLT1J	Eutheria	7903.53	0.163057	0.000619068	0.00690568
LTR?	LTR	MamRep605	Eutheria	1849.84	0.238727	0.000658169	0.00727426
LINE	L1	L1MD2	Eutheria	8159.52	0.170088	0.000666445	0.0073425
LINE	L1	L1ME3A	Eutheria	9354.86	0.160808	0.000743532	0.0080398
LTR	ERVL-MaLR	MLT1F	Eutheria	2961.29	0.207948	0.00077511	0.00831614
LTR	ERVL	ERVL-E-int	Eutheria	3129.81	0.196741	0.000792859	0.00845038
LINE	L1	L1ME5	Eutheria	1411.26	0.266271	0.000833166	0.00880223
DNA	TcMar-Tigger	Tigger1	Artiodactyla	9171.9	0.155847	0.000883171	0.00921442
LTR	ERV1	LTR78	Eutheria	1156.64	0.277865	0.00104978	0.0106405
LINE	L1	L1MEf	Eutheria	5526.04	0.170469	0.00106448	0.0107751
SINE	MIR	MIRc	Mammalia	61198.3	0.122061	0.00106906	0.010808
LTR	ERVL-MaLR	MLT1L	Eutheria	5268.22	0.180846	0.00107154	0.0108284
DNA	TcMar-Tigger	MER46C	Eutheria	2021.75	0.233472	0.0011064	0.0111233
LTR	ERVL-MaLR	MLT1B	Eutheria	10477.5	0.138179	0.00111543	0.0111996
LINE	L1	L1MC	Eutheria	4117.97	0.184984	0.00139274	0.0134546
LTR	ERVL	LTR33	Eutheria	2972.42	0.205118	0.00139896	0.0134925
LINE	L1	L1M5	Eutheria	18432.3	0.147786	0.00144052	0.0138534
LINE	L1	L1ME4b	Eutheria	13461.7	0.164204	0.00144815	0.0139097
LINE	L1	L1MEb	Eutheria	1068.67	0.289814	0.00160907	0.0151456
SINE	MIR	MIR	Mammalia	109061	0.12549	0.00163689	0.0153458
LINE	L1	L1MB3	Eutheria	16038.9	0.13778	0.00166399	0.0155378
LTR	ERVL	MER21B	Eutheria	1086.45	0.276323	0.00186857	0.0170641
LTR	ERVL-MaLR	MLT1I	Eutheria	3503.12	0.176809	0.00187638	0.017106
LTR	ERV1	LTR39B3_SSc	Sus	1784.25	0.233246	0.00190364	0.0172874
LINE	L2	L2d2	Eutheria	23623.2	0.147737	0.00195706	0.0176429
LTR	ERVL-MaLR	MLT1H2	Eutheria	1996.26	0.21815	0.00200891	0.018041
LTR	ERVL	LTR16A	Eutheria	1392.75	0.242478	0.00210389	0.0187079
DNA	hAT-Charlie	MER58A	Eutheria	11364.4	0.146743	0.00212345	0.0188105
LINE	L1	L1MEg	Eutheria	5563.79	0.174419	0.00215194	0.0189984
LTR	ERV1	MER90a	Eutheria	670.761	0.333565	0.00235199	0.0203139
DNA	TcMar-Mariner	MARNA	Eutheria	1842.28	0.217572	0.0023582	0.020345
LINE	L1	L1ME2z	Eutheria	4557.96	0.166974	0.00259387	0.022038
LINE	L1	L1ME3Cz	Eutheria	5522.7	0.172843	0.00261012	0.0221521
LINE	L1	L1ME3G	Eutheria	7395.68	0.156402	0.00263921	0.0223456
LINE	L1	L1MB7	Eutheria	22288.7	0.131792	0.00269613	0.0227096
LTR	ERVL-MaLR	MLT1C	Boreoeutheria	4056.3	0.162232	0.00270002	0.0227261
LINE	L2	L2c	Theria	76068	0.126685	0.0027921	0.0233337
DNA	hAT-Tip100	MER91A	Eutheria	1822.48	0.208771	0.0029226	0.0242603
LINE	L1	L1MDa	Eutheria	4128.01	0.176026	0.00294102	0.0244045
LINE	CR1	L3	Theria	29358.8	0.121792	0.00325225	0.0265757
LTR	ERV1	LTR103b_Mam	Eutheria	76.0394	0.892158	0.00339616	0.0275198
LTR	ERVL-MaLR	MLT1J1	Eutheria	1682.47	0.217139	0.00342716	0.0277327
LINE	L1	L1MCa	Eutheria	3875.65	0.171724	0.00367619	0.0294133
LINE	L1	L1ME2	Eutheria	6299.17	0.162324	0.0037192	0.029727
LTR	ERV1	MER41B_SS-LTR	Sus	3778.65	0.15699	0.00384448	0.0305929
DNA	hAT-Blackjack	MER63A	Eutheria	1286.29	0.230653	0.00391739	0.031082
LTR	ERVL	LTR16	Eutheria	923.749	0.267706	0.00395993	0.0313416
LINE	L1	L1ME1	Eutheria	16970.7	0.145267	0.00399065	0.0315317
LINE	L1	L1M4	Eutheria	14772.7	0.14385	0.00400916	0.0316483
LTR	ERVL-MaLR	MLT1C2	Boreoeutheria	12575.9	0.127328	0.00401137	0.0316528
LTR	ERVL-MaLR	MLT1F2	Eutheria	3671.9	0.160782	0.0040815	0.032109
LTR	ERVL-MaLR	MLT1H1	Eutheria	1525.57	0.221373	0.00422674	0.0329534
LTR	ERVL-MaLR	MLT1A	Eutheria	5318.01	0.141752	0.00441536	0.0341215
DNA	TcMar-Tigger	Tigger2a_Art	Ambiguous	8590.83	0.129786	0.0047499	0.036194
SINE	MIR	MIR3	Mammalia	57160	0.105601	0.00476856	0.0363212
DNA	hAT-Tag1	hAT-1_Mam	Theria	1012.67	0.259073	0.0047857	0.0364163
LINE	L2	L2	Theria	43725.7	0.129589	0.00493332	0.0374062
DNA	hAT-Charlie	MER102a	Eutheria	2308.23	0.204164	0.00502307	0.0379506
LINE	L1	L1MC1	Eutheria	13291	0.13012	0.00507468	0.0382311
LINE	L1	L1ME3F	Eutheria	1820.78	0.212103	0.00535404	0.0399384
DNA	hAT-Tip100	MamTip3B	Eutheria	171.454	0.583002	0.00538969	0.0401788
LINE	L1	L1MB4	Eutheria	7844.97	0.148805	0.0055131	0.0409168
LINE	L1	HAL1	Eutheria	17563.9	0.125115	0.00565396	0.0417445
LTR	ERV1	LTR5C_SS	Sus	417.967	0.365526	0.00576011	0.0423707
LTR	ERVL-MaLR	MLT1E2	Eutheria	2713.15	0.166525	0.00576015	0.0423707
LINE	L2	L2a	Theria	116979	0.120778	0.00578673	0.0424776
DNA	TcMar-Tigger	Tigger17a	Eutheria	3313.32	0.166899	0.00584456	0.0427818
LTR	ERVL	MER21C	Eutheria	10601.7	0.123676	0.00593887	0.043337
DNA	TcMar-Tigger	Tigger9a	Eutheria	787.15	0.279979	0.00597219	0.0435372
LTR	ERVL-MaLR	MLT1D-int	Eutheria	453.805	0.352188	0.00603837	0.0439673
LTR	ERVL	MER77B	Eutheria	1589.95	0.211119	0.0061105	0.0443276
LTR	ERVL-MaLR	MLT1J2	Eutheria	2549.52	0.177838	0.00644329	0.0463407
LINE	L1	L1M3	Eutheria	7436.49	0.147327	0.00680077	0.0484516
LINE	L1	L1MDb	Eutheria	409.697	0.366775	0.00689767	0.0490378
