# Supplementary material for: Inhibition of EZH2 Causes Retrotransposon Derepression and Immune Activation in Porcine Lung Alveolar Macrophages
Source: Int J Mol Sci. 2023 Jan 25;24(3):2394. doi: 10.3390/ijms24032394 (PMC9917017; doi:10.3390/ijms24032394)
Supplement: Supplementary file 1 [file ijms-24-02394-s001.zip › Table S7.xlsx]

## Sheet: Up
TE_class	TE_subclass	TE_family	Clade	obs_hits	obs_freq	exp_hits	exp_freq	pvalue	padj	Enrichment
SINE	MIR	MIR3		298	0.0402051	123.491	0.0166609	4.928e-41	2.44922e-38	2.472
LINE	L2	L2b		294	0.0396654	145.93	0.0196884	1.2589e-27	6.25673e-25	2.057
SINE	MIR	MIRc		287	0.038721	152.262	0.0205427	6.9936e-23	3.47582e-20	1.921
SINE	MIR	MIRb		520	0.0701565	349.501	0.0471534	2.1798e-18	1.08336e-15	1.525
LTR	ERVL-MaLR	MLT1K		68	0.00917431	27.7087	0.00373836	9.7062e-11	4.82398e-08	2.468
LINE	L2	L2c		267	0.0360227	179.912	0.024273	8.3008e-10	4.1255e-07	1.502
SINE	MIR	MIR1_Amn		42	0.00566649	18.4055	0.00248321	1.8476e-06	0.000918257	2.289
LINE	L2	L2d		67	0.0090394	37.6901	0.00508501	1.2989e-05	0.00645553	1.785
LTR	ERV1	LTR39B3_SSc		22	0.00296816	7.6233	0.00102851	1.6818e-05	0.00835855	2.892
LTR	ERVL-MaLR	MLT1O		20	0.00269833	6.53722	0.000881977	1.7775e-05	0.00883417	3.065
LTR	ERVL-MaLR	MLT1N2		22	0.00296816	7.67812	0.0010359	1.8631e-05	0.00925961	2.871
LTR	ERVL-MaLR	MLT1F		23	0.00310308	8.6788	0.00117091	3.9928e-05	0.0198442	2.655
LTR	ERVL	LTR33		32	0.00431732	14.671	0.00197936	6.7299e-05	0.0334476	2.186
LTR	ERV1	MER41_SS-LTR		15	0.00202375	4.67693	0.000630994	0.00011471	0.0570109	3.212
LTR	ERV1	LTR39A2_SSc		20	0.00269833	7.54936	0.00101853	0.00012328	0.0612702	2.654
LTR	ERV1	MER41B_SS-LTR		26	0.00350783	11.4453	0.00154416	0.00016346	0.0812396	2.276
LTR	ERVL	LTR33A		13	0.00175391	3.78938	0.000511249	0.00016805	0.0835208	3.435
